# Supplementary material for: Validated Microsurgical Training Programmes: A Systematic Review of the Current Literature
Source: J Clin Med. 2025 Oct 22;14(21):7452. doi: 10.3390/jcm14217452 (PMC12609450; doi:10.3390/jcm14217452)
Supplement: Supplementary file 1 [file jcm-14-07452-s001.zip]

Archive with 5 entries (5 files):
- Supplementary File S1- Study protocol; .pdf
- Supplementary File S2- Full search strategies & database summary.pdf
- Supplementary Materials S5 PRISMA 2020 - 27 item checklist.pdf
- Supplementary Table S1- Data extraction table; .pdf
- Supplementary Table S2- MERSQI scoring details; .pdf
